# Supplementary material for: Successful secukinumab therapy in plaque psoriasis is associated with altered gut microbiota and related functional changes
Source: Front Microbiol. 2023 Aug 9;14:1227309. doi: 10.3389/fmicb.2023.1227309 (PMC10445136; doi:10.3389/fmicb.2023.1227309)
Supplement: Supplementary file 10 [file Table_1.XLSX]

## Sheet: Table S1
Title:	Characteristics of study participants for 16S analysis
Legend:	AT psoriatic patients after receiving 5-month secukinumab treatment, BT psoriatic patients without therapy, H healthy people.
	Age (years)	Gender
AT
AT1	50	male
AT2	27	male
AT3	45	male
AT4	35	male
AT5	40	male
AT6	50	male
AT7	31	male
AT8	36	male
AT9	29	female
AT10	32	male
AT11	41	male
BT
BT11	54	male
BT12	54	male
BT13	52	male
BT21	26	male
BT22	27	male
BT23	27	male
BT31	47	male
BT32	48	male
BT41	36	male
BT42	37	male
BT43	37	male
BT51	43	male
BT52	43	male
BT53	43	male
BT61	48	male
BT62	49	male
BT63	52	male
BT71	29	male
BT72	30	male
BT73	27	male
BT81	34	male
BT82	36	male
BT83	35	male
BT91	30	female
BT92	34	female
BT93	28	female
BT101	34	male
BT102	33	male
BT103	29	male
BT111	41	male
BT112	43	male
BT113	42	male
H
H11	51	male
H12	52	male
H13	51	male
H21	25	male
H22	26	male
H23	26	male
H24	28	male
H31	45	male
H32	45	male
H33	48	male
H41	36	male
H42	37	male
H43	35	male
H51	40	male
H52	43	male
H53	44	male
H61	52	male
H62	49	male
H63	51	male
H71	29	male
H72	33	male
H73	34	male
H81	34	male
H82	38	male
H83	37	male
H91	29	female
H92	27	female
H93	28	female
H94	27	female
H101	32	male
H102	30	male
H103	33	male
H111	35	male
H112	38	male
H113	38	male

## Sheet: Table S2
Title:	Characteristics of study participants for metagenomic sequencing
Legend:	AT psoriatic patients after receiving 5-month secukinumab treatment, BT psoriatic patients without therapy, H healthy people.
	Age (years)	Gender
AT
AT1	50	male
AT2	27	male
AT3	45	male
AT5	40	male
AT7	31	male
AT8	36	male
AT9	29	female
AT10	32	male
BT
BT13	52	male
BT53	43	male
BT63	52	male
BT82	36	male
BT92	34	female
BT93	28	female
BT102	33	male
BT103	29	male
H
H42	37	male
H71	29	male
H72	33	male
H81	34	male
H92	27	female
H93	28	female
H101	32	male
H111	35	male

## Sheet: Table S3a
Title:	Downregulated and upregulated KEGG pathways in secukinumab treatment group versus healthy control group.
Legend:	Values are expressed as means ± SD.
	AT psoriatic patients after receiving 5-month secukinumab treatment, H healthy people.
		AT	H
Downregulated KEGG pathways
Metabolism	Metabolism of cofactors and vitamins	4.27E+00 ± 1.02E-01	4.39E+00 ± 1.45E-01
Metabolism	Glycan biosynthesis and metabolism	1.34E+00 ± 1.40E-01	1.58E+00 ± 2.81E-01
Cellular Processes	Transport and catabolism	2.13E-01 ± 5.80E-02	3.02E-01 ± 1.31E-01
Organismal Systems	Circulatory system	2.73E-04 ± 7.88E-05	8.47E-05 ± 2.61E-04
Upregulated KEGG pathways
Metabolism	Metabolism of terpenoids and polyketides	1.06E+00 ± 4.23E-02	1.02E+00 ± 4.81E-02
Environmental Information Processing	Membrane transport	4.04E+00 ± 2.44E-01	3.71E+00 ± 4.71E-01
Human Diseases	Substance dependence	9.28E-05 ± 3.57E-05	3.31E-05 ± 5.20E-05
Human Diseases	Infectious diseases: Viral	9.75E-04 ± 3.86E-04	2.63E-04 ± 3.63E-04

## Sheet: Table S3b
Title:	Downregulated and upregulated KEGG pathways in secukinumab treatment group versus psoriasis without group.
Legend:	Values are expressed as means ± SD.
	AT psoriatic patients after receiving 5-month secukinumab treatment, BT psoriatic patients without therapy.
		AT	BT
Downregulated KEGG pathways
Metabolism	Metabolism of cofactors and vitamins	4.27E+00 ± 1.02E-01	4.434+00 ± 1.34E-01
Metabolism	Amino acid metabolism	6.57E+00 ± 9.72E-02	6.69E+00 ± 1.79E-01
Metabolism	Glycan biosynthesis and metabolism	1.34E+00 ± 1.40E-01	1.55E+00 ± 2.66E-01
Organismal Systems	Circulatory system	2.37E-04 ± 7.88E-05	3.34E-05 ± 5.89E-05
Human Diseases	Cardiovascular diseases	3.26E-04 ± 1.28E-04	7.56E-05 ± 9.31E-05
Upregulated KEGG pathways
Metabolism	Lipid metabolism	1.96E+00 ± 5.96E-02	1.88E+00 ± 1.01E-01
Metabolism	Metabolism of terpenoids and polyketides	1.06E+00 ± 4.23E-02	1.02E+00 ± 5.42E-02
Environmental Information Processing	Membrane transport	4.04E+00 ± 2.44E-01	3.70E+00 ± 5.83E-01
Cellular Processes	Cellular community - prokaryotes	1.42E+00 ± 5.99E-02	1.33E+00 ± 1.07E-01
Cellular Processes	Cell motility	7.82E-01 ± 1.52E-01	5.84E-01 ± 3.043-01
Human Diseases	Substance dependence	9.28E-05 ± 3.57E-05	2.74E-05 ± 5.12E-05
Human Diseases	Infectious diseases: Parasitic	3.18E-02 ± 8.90E-03	2.04E-02 ± 1.15E-02
Human Diseases	Infectious diseases: Viral	9.75E-04 ± 3.86E-04	2.26E-04 ± 2.78E-04
